# Supplementary material for: Data analysis on physical and mechanical properties of cassava pellets
Source: Data Brief. 2017 Nov 16;16:286–302. doi: 10.1016/j.dib.2017.11.044 (PMC5709313; doi:10.1016/j.dib.2017.11.044)
Supplement: Supplementary file 2 — Supplementary material [file mmc2.csv]

Moisture_content	Speed	Die_diameter	Replicate	Hardness	Bulk Density	Durability	Unit Density
48.5%(wb)	1.5mm|min	6mm	1	15	63.9	61.22	0.016
48.5%(wb)	1.5mm|min	6mm	2	15	63.9	54.42	0.016
48.5%(wb)	1.5mm|min	6mm	3	10	63.9	61.64	0.017
48.5%(wb)	1.5mm|min	8mm	1	15	55.68	46.15	0.0089
48.5%(wb)	1.5mm|min	8mm	2	25	50.2	46.15	0.0088
48.5%(wb)	1.5mm|min	8mm	3	10	50.2	46.15	0.0089
48.5%(wb)	1.5mm|min	10mm	1	15	50.2	56	0.0055
48.5%(wb)	1.5mm|min	10mm	2	15	55.68	56	0.0055
48.5%(wb)	1.5mm|min	10mm	3	10	54.77	56	0.0055
48.5%(wb)	1.5mm|min	12mm	1	5	54.77	45.45	0.00815
48.5%(wb)	1.5mm|min	12mm	2	5	54.77	33.33	0.00815
48.5%(wb)	1.5mm|min	12mm	3	5	50.2	41.67	0.00815
48.5%(wb)	2.5mm|min	6mm	1	20	45.64	40	0.0165
48.5%(wb)	2.5mm|min	6mm	2	20	45.64	40	0.016
48.5%(wb)	2.5mm|min	6mm	3	25	63.9	40	0.0161
48.5%(wb)	2.5mm|min	8mm	1	15	73.02	50	0.0055
48.5%(wb)	2.5mm|min	8mm	2	15	54.77	49.3	0.0054
48.5%(wb)	2.5mm|min	8mm	3	15	63.9	51.41	0.0055
48.5%(wb)	2.5mm|min	10mm	1	15	45.64	38.46	0.0089
48.5%(wb)	2.5mm|min	10mm	2	15	45.64	38.46	0.0089
48.5%(wb)	2.5mm|min	10mm	3	15	45.64	38.46	0.0089
48.5%(wb)	2.5mm|min	12mm	1	10	55.68	43.48	0.00815
48.5%(wb)	2.5mm|min	12mm	2	10	53.86	41.74	0.00814
48.5%(wb)	2.5mm|min	12mm	3	10	53.86	40.87	0.00815
48.5%(wb)	3.5mm|min	6mm	1	15	45.64	32.43	0.016
48.5%(wb)	3.5mm|min	6mm	2	10	59.33	33.78	0.0165
48.5%(wb)	3.5mm|min	6mm	3	15	64.81	39.19	0.016
48.5%(wb)	3.5mm|min	8mm	1	10	68.46	43.08	0.0055
48.5%(wb)	3.5mm|min	8mm	2	10	68.46	43.08	0.0554
48.5%(wb)	3.5mm|min	8mm	3	10	68.46	43.85	0.0055
48.5%(wb)	3.5mm|min	10mm	1	20	59.33	30.3	0.0055
48.5%(wb)	3.5mm|min	10mm	2	10	45.64	37.4	0.0089
48.5%(wb)	3.5mm|min	10mm	3	15	45.64	36.36	0.0089
48.5%(wb)	3.5mm|min	12mm	1	15	55.68	34.38	0.0089
48.5%(wb)	3.5mm|min	12mm	2	15	55.68	36.22	0.00812
48.5%(wb)	3.5mm|min	12mm	3	15	55.68	32	0.00814
48.5%(wb)	4.5mm|min	6mm	1	15	50.2	60	0.016
48.5%(wb)	4.5mm|min	6mm	2	15	50.2	60	0.00165
48.5%(wb)	4.5mm|min	6mm	3	15	50.2	60	0.0164
48.5%(wb)	4.5mm|min	8mm	1	10	50.2	47.62	0.0055
48.5%(wb)	4.5mm|min	8mm	2	10	45.64	47.62	0.0054
48.5%(wb)	4.5mm|min	8mm	3	10	45.64	47.62	0.0055
48.5%(wb)	4.5mm|min	10mm	1	25	45.64	46.97	0.0089
48.5%(wb)	4.5mm|min	10mm	2	20	45.64	46.21	0.0088
48.5%(wb)	4.5mm|min	10mm	3	25	45.64	46.97	0.0089
48.5%(wb)	4.5mm|min	12mm	1	10	55.68	34.62	0.00815
48.5%(wb)	4.5mm|min	12mm	2	10	53.86	34.62	0.00815
48.5%(wb)	4.5mm|min	12mm	3	10	53.86	34.62	0.00814
50.5%(wb)	1.5mm|min	6mm	1	15	59.33	40	0.014
50.5%(wb)	1.5mm|min	6mm	2	15	54.77	40	0.014
50.5%(wb)	1.5mm|min	6mm	3	15	63.9	40	0.14
50.5%(wb)	1.5mm|min	8mm	1	5	63.9	35.71	0.0054
50.5%(wb)	1.5mm|min	8mm	2	5	63.9	35.71	0.0054
50.5%(wb)	1.5mm|min	8mm	3	5	63.9	35.71	0.0054
50.5%(wb)	1.5mm|min	10mm	1	5	64.81	30.77	0.0079
50.5%(wb)	1.5mm|min	10mm	2	10	65.27	30.77	0.0079
50.5%(wb)	1.5mm|min	10mm	3	10	66.18	30.77	0.0079
50.5%(wb)	1.5mm|min	12mm	1	25	50.2	25	0.00812
50.5%(wb)	1.5mm|min	12mm	2	20	45.64	25	0.00812
50.5%(wb)	1.5mm|min	12mm	3	20	45.64	25	0.00812
50.5%(wb)	2.5mm|min	6mm	1	5	53.86	33.33	0.0145
50.5%(wb)	2.5mm|min	6mm	2	5	53.86	36.67	0.0145
50.5%(wb)	2.5mm|min	6mm	3	10	52.94	38.67	0.0143
50.5%(wb)	2.5mm|min	8mm	1	30	63.9	34.01	0.0055
50.5%(wb)	2.5mm|min	8mm	2	25	61.61	34.01	0.0056
50.5%(wb)	2.5mm|min	8mm	3	25	63.9	34.01	0.0056
50.5%(wb)	2.5mm|min	10mm	1	10	51.12	31.43	0.00781
50.5%(wb)	2.5mm|min	10mm	2	5	52.03	34.78	0.00785
50.5%(wb)	2.5mm|min	10mm	3	5	52.94	28.99	0.00785
50.5%(wb)	2.5mm|min	12mm	1	10	53.86	32	0.00812
50.5%(wb)	2.5mm|min	12mm	2	15	52.94	28.46	0.00811
50.5%(wb)	2.5mm|min	12mm	3	10	52.03	40	0.00811
50.5%(wb)	3.5mm|min	6mm	1	20	52.03	33.33	0.0142
50.5%(wb)	3.5mm|min	6mm	2	40	51.12	33.11	0.0142
50.5%(wb)	3.5mm|min	6mm	3	25	51.57	34.67	0.0141
50.5%(wb)	3.5mm|min	8mm	1	20	52.49	31.25	0.0054
50.5%(wb)	3.5mm|min	8mm	2	15	52.94	31.03	0.0054
50.5%(wb)	3.5mm|min	8mm	3	15	54.77	31.03	0.0054
50.5%(wb)	3.5mm|min	10mm	1	10	50.2	25.18	0.0079
50.5%(wb)	3.5mm|min	10mm	2	10	52.03	22.22	0.00781
50.5%(wb)	3.5mm|min	10mm	3	5	52.03	28.15	0.0079
50.5%(wb)	3.5mm|min	12mm	1	10	52.94	23.08	0.00812
50.5%(wb)	3.5mm|min	12mm	2	10	52.94	23.08	0.00812
50.5%(wb)	3.5mm|min	12mm	3	5	52.94	23.08	0.00812
50.5%(wb)	4.5mm|min	6mm	1	35	55.68	46.67	0.0142
50.5%(wb)	4.5mm|min	6mm	2	30	55.68	46.67	0.0141
50.5%(wb)	4.5mm|min	6mm	3	25	55.68	46.67	0.0141
50.5%(wb)	4.5mm|min	8mm	1	15	55.68	40	0.0053
50.5%(wb)	4.5mm|min	8mm	2	25	64.81	33.78	0.0053
50.5%(wb)	4.5mm|min	8mm	3	25	55.68	47.62	0.0054
50.5%(wb)	4.5mm|min	10mm	1	10	52.94	35.71	0.00785
50.5%(wb)	4.5mm|min	10mm	2	15	52.94	37.04	0.00784
50.5%(wb)	4.5mm|min	10mm	3	15	55.68	35.71	0.00783
50.5%(wb)	4.5mm|min	12mm	1	10	52.03	42.86	0.00812
50.5%(wb)	4.5mm|min	12mm	2	15	56.59	42.86	0.00812
50.5%(wb)	4.5mm|min	12mm	3	20	57.51	42.86	0.00813
52.5%(wb)	1.5mm|min	6mm	1	10	59.33	35	0.017
52.5%(wb)	1.5mm|min	6mm	2	10	59.33	34.29	0.017
52.5%(wb)	1.5mm|min	6mm	3	10	59.33	34.29	0.017
52.5%(wb)	1.5mm|min	8mm	1	10	59.33	35.71	0.0058
52.5%(wb)	1.5mm|min	8mm	2	10	63.9	28.57	0.0057
52.5%(wb)	1.5mm|min	8mm	3	10	45.64	31.16	0.0059
52.5%(wb)	1.5mm|min	10mm	1	5	53.86	37.8	0.0091
52.5%(wb)	1.5mm|min	10mm	2	5	53.86	50.78	0.0091
52.5%(wb)	1.5mm|min	10mm	3	5	53.86	30.65	0.0091
52.5%(wb)	1.5mm|min	12mm	1	5	52.94	36.67	0.00818
52.5%(wb)	1.5mm|min	12mm	2	5	52.94	36.67	0.00818
52.5%(wb)	1.5mm|min	12mm	3	5	52.94	36.67	0.00818
52.5%(wb)	2.5mm|min	6mm	1	10	63.9	33.33	0.017
52.5%(wb)	2.5mm|min	6mm	2	5	61.61	33.33	0.0165
52.5%(wb)	2.5mm|min	6mm	3	5	63.9	33.33	0.017
52.5%(wb)	2.5mm|min	8mm	1	10	61.61	27.59	0.0058
52.5%(wb)	2.5mm|min	8mm	2	15	61.61	28.57	0.00575
52.5%(wb)	2.5mm|min	8mm	3	15	61.61	27.59	0.00575
52.5%(wb)	2.5mm|min	10mm	1	5	52.03	23.08	0.0091
52.5%(wb)	2.5mm|min	10mm	2	5	52.03	23.08	0.00912
52.5%(wb)	2.5mm|min	10mm	3	5	52.03	23.08	0.00912
52.5%(wb)	2.5mm|min	12mm	1	20	51.12	20.83	0.00812
52.5%(wb)	2.5mm|min	12mm	2	10	51.12	16.67	0.0013
52.5%(wb)	2.5mm|min	12mm	3	15	51.12	25	0.00815
52.5%(wb)	3.5mm|min	6mm	1	10	73.02	29.03	0.0171
52.5%(wb)	3.5mm|min	6mm	2	5	63.9	37.58	0.0172
52.5%(wb)	3.5mm|min	6mm	3	10	63.9	33.11	0.0711
52.5%(wb)	3.5mm|min	8mm	1	10	61.61	28.57	0.0058
52.5%(wb)	3.5mm|min	8mm	2	10	61.61	27.59	0.0058
52.5%(wb)	3.5mm|min	8mm	3	10	61.61	27.59	0.0056
52.5%(wb)	3.5mm|min	10mm	1	5	52.03	25.93	0.0092
52.5%(wb)	3.5mm|min	10mm	2	10	64.81	25.93	0.0092
52.5%(wb)	3.5mm|min	10mm	3	10	52.03	25.93	0.0093
52.5%(wb)	3.5mm|min	12mm	1	10	52.03	16	0.00819
52.5%(wb)	3.5mm|min	12mm	2	15	52.03	16.67	0.00819
52.5%(wb)	3.5mm|min	12mm	3	15	52.03	16.67	0.00819
52.5%(wb)	4.5mm|min	6mm	1	10	63.9	33.33	0.017
52.5%(wb)	4.5mm|min	6mm	2	10	63.9	33.33	0.017
52.5%(wb)	4.5mm|min	6mm	3	10	54.77	33.33	0.017
52.5%(wb)	4.5mm|min	8mm	1	5	51.12	27.59	0.00575
52.5%(wb)	4.5mm|min	8mm	2	20	52.49	28.57	0.00575
52.5%(wb)	4.5mm|min	8mm	3	15	66.18	28.57	0.00575
52.5%(wb)	4.5mm|min	10mm	1	15	52.49	22.22	0.0092
52.5%(wb)	4.5mm|min	10mm	2	15	51.12	22.22	0.00915
52.5%(wb)	4.5mm|min	10mm	3	15	51.57	23.08	0.00915
52.5%(wb)	4.5mm|min	12mm	1	10	45.64	20.83	0.00819
52.5%(wb)	4.5mm|min	12mm	2	5	45.64	24.17	0.00819
52.5%(wb)	4.5mm|min	12mm	3	10	45.64	29.17	0.00819
54.5%(wb)	1.5mm|min	6mm	1	5	63.9	26.67	0.019
54.5%(wb)	1.5mm|min	6mm	2	5	61.61	26.67	0.019
54.5%(wb)	1.5mm|min	6mm	3	5	61.61	26.67	0.019
54.5%(wb)	1.5mm|min	8mm	1	5	57.05	28.57	0.0059
54.5%(wb)	1.5mm|min	8mm	2	5	59.33	27.59	0.0059
54.5%(wb)	1.5mm|min	8mm	3	5	59.33	28.57	0.0059
54.5%(wb)	1.5mm|min	10mm	1	5	59.33	7.69	0.00819
54.5%(wb)	1.5mm|min	10mm	2	5	59.33	7.69	0.00819
54.5%(wb)	1.5mm|min	10mm	3	5	45.64	7.69	0.0099
54.5%(wb)	1.5mm|min	12mm	1	5	54.77	8.33	0.0099
54.5%(wb)	1.5mm|min	12mm	2	5	54.77	8.33	0.0099
54.5%(wb)	1.5mm|min	12mm	3	5	59.33	8.33	0.019
54.5%(wb)	2.5mm|min	6mm	1	5	54.77	26.67	0.0185
54.5%(wb)	2.5mm|min	6mm	2	5	68.46	26.67	0.0815
54.5%(wb)	2.5mm|min	6mm	3	5	68.46	26.67	0.0815
54.5%(wb)	2.5mm|min	8mm	1	5	68.46	29.63	0.00585
54.5%(wb)	2.5mm|min	8mm	2	5	66.18	28.57	0.00585
54.5%(wb)	2.5mm|min	8mm	3	5	66.18	29.63	0.0059
54.5%(wb)	2.5mm|min	10mm	1	5	66.18	15.38	0.00818
54.5%(wb)	2.5mm|min	10mm	2	5	61.61	12	0.00818
54.5%(wb)	2.5mm|min	10mm	3	5	66.18	8.46	0.00818
54.5%(wb)	2.5mm|min	12mm	1	5	66.18	8.33	0.0099
54.5%(wb)	2.5mm|min	12mm	2	5	61.61	8.33	0.00985
54.5%(wb)	2.5mm|min	12mm	3	5	57.05	8.33	0.0099
54.5%(wb)	3.5mm|min	6mm	1	5	45.64	26.67	0.0185
54.5%(wb)	3.5mm|min	6mm	2	5	73.02	23.33	0.019
54.5%(wb)	3.5mm|min	6mm	3	5	73.02	23.33	0.019
54.5%(wb)	3.5mm|min	8mm	1	5	73.02	23.33	0.0059
54.5%(wb)	3.5mm|min	8mm	2	5	70.74	28.57	0.0059
54.5%(wb)	3.5mm|min	8mm	3	5	66.18	27.59	0.0059
54.5%(wb)	3.5mm|min	10mm	1	5	66.18	9.23	0.0817
54.5%(wb)	3.5mm|min	10mm	2	5	61.61	11.54	0.00816
54.5%(wb)	3.5mm|min	10mm	3	5	61.61	10.77	0.00818
54.5%(wb)	3.5mm|min	12mm	1	5	61.61	12	0.0099
54.5%(wb)	3.5mm|min	12mm	2	5	61.61	7.69	0.0099
54.5%(wb)	3.5mm|min	12mm	3	5	61.61	33.6	0.0099
54.5%(wb)	4.5mm|min	6mm	1	5	62.98	26.67	0.019
54.5%(wb)	4.5mm|min	6mm	2	5	62.98	23.33	0.019
54.5%(wb)	4.5mm|min	6mm	3	5	62.98	26.67	0.019
54.5%(wb)	4.5mm|min	8mm	1	5	62.98	27.59	0.0059
54.5%(wb)	4.5mm|min	8mm	2	5	57.51	27.59	0.0059
54.5%(wb)	4.5mm|min	8mm	3	5	57.51	27.59	0.0059
54.5%(wb)	4.5mm|min	10mm	1	5	57.51	11.54	0.00818
54.5%(wb)	4.5mm|min	10mm	2	5	57.05	8.46	0.00818
54.5%(wb)	4.5mm|min	10mm	3	5	57.05	7.69	0.00818
54.5%(wb)	4.5mm|min	12mm	1	3	57.05	10.83	0.0099
54.5%(wb)	4.5mm|min	12mm	2	4.5	56.59	10.83	0.0099
54.5%(wb)	4.5mm|min	12mm	3	5	56.59	12.5	0.0099
